# Supplementary material for: Theoretical Insights into Twist–Bend Nematic Liquid Crystals: Infrared Spectra Analysis of Naphthalene-Based Dimers
Source: Materials (Basel). 2025 Apr 26;18(9):1971. doi: 10.3390/ma18091971 (PMC12072216; doi:10.3390/ma18091971)
Supplement: Supplementary file 1 [file materials-18-01971-s001.zip]

Archive with 1 entries (1 files):
- materials-3572659-supplementary.pdf
